# Supplementary material for: Influence of Twin Screw Extrusion Conditions on MWCNT Length and Dispersion and Resulting Electrical and Mechanical Properties of Polycarbonate Composites
Source: Polymers (Basel). 2024 Sep 24;16(19):2694. doi: 10.3390/polym16192694 (PMC11478397; doi:10.3390/polym16192694)
Supplement: Supplementary file 1 [file polymers-16-02694-s001.zip]

Archive with 1 entries (1 files):
- polymers-3160303-supplementary.pdf
